# Supplementary material for: Injectable ROS-scavenging and NIR-responsive nanocomposite hydrogel for staphylococcus aureus-infected diabetic wound healing
Source: J Nanobiotechnology. 2026 Mar 27;24:422. doi: 10.1186/s12951-026-04306-4 (PMC13151123; doi:10.1186/s12951-026-04306-4)
Supplement: Supplementary file 1 — Supplementary Material 1. [file 12951_2026_4306_MOESM1_ESM.zip]

Archive with 4 entries (4 files):
- NS.mp4
- PT.mp4
- PTM.mp4
- PTPM.mp4
